# Supplementary material for: Edge fracture of thixotropic elastoviscoplastic liquid bridges
Source: PNAS Nexus. 2023 Feb 9;2(3):pgad042. doi: 10.1093/pnasnexus/pgad042 (PMC10011968; doi:10.1093/pnasnexus/pgad042)
Supplement: pgad042_Supplementary_Data [file pgad042_supplementary_data.zip]

Archive with 4 entries (4 files):
- PNASNEXUS-PNASNEXUS-2022-01158-T-s04.avi
- PNASNEXUS-PNASNEXUS-2022-01158-T-s01.docx
- PNASNEXUS-PNASNEXUS-2022-01158-T-s02.avi
- PNASNEXUS-PNASNEXUS-2022-01158-T-s03.avi
